# Supplementary material for: Comparison of the Mid-Term Outcomes of Robotic Magnetic Navigation-Guided Radiofrequency Ablation versus Cryoballoon Ablation for Persistent Atrial Fibrillation
Source: J Cardiovasc Dev Dis. 2022 Mar 17;9(3):88. doi: 10.3390/jcdd9030088 (PMC8953767; doi:10.3390/jcdd9030088)
Supplement: Supplementary file 1 [file jcdd-09-00088-s001.zip]

Archive with 1 entries (1 files):
- jcdd-1561894-supplementary.pdf
